# Supplementary material for: Microbiological Quality and Presence of Foodborne Pathogens in Raw and Extruded Canine Diets and Canine Fecal Samples
Source: Front Vet Sci. 2022 Jul 18;9:799710. doi: 10.3389/fvets.2022.799710 (PMC9339799; doi:10.3389/fvets.2022.799710)
Supplement: Supplementary Table 1 — Demographics of dogs enrolled in the study (n = 55). [file Table_1.xlsx]

## Sheet: Table S1
	Table S1. Demographics of dogs enrolled in the study (n=55).
	Variable	Number of RMBD-fed dogs (n=33), n (%)	Number of extruded-fed dogs (n=22), n (%)		Total (n=55), n (%)
	Sex
	Female	18 (54.5)	14 (63.6)		32 (58.2)
	Male	15 (45.5)	8 (36.4)		23 (41.8)
	Age (years)
	˂1	1 (3)	5 (22.7)		6 (11)
	1-7	26 (78.8)	11 (4.5)		37 (67,2)
	˃7	6 (18.2)	6 (27.3)		12 (21.8)
	Most represented breeds
	Mixed-breed	10 (29)	12 (54.5)		22 (40)
	Dachshund	6 (19.3)	1 (4.5)		7 (12.7)
	Chilean Terrier	4 (12.9)	0 (0)		4 (7.3)
	Beagle	3 (9.7)	0 (0)		3 (5.5)
	Pomeranian	2 (6.5)	0 (0)		2 (3.6)
	Pug	0 (0)	2 (9)		2 (3.6)
	Akita	1 (3.2)	0 (0)		1 (1.8)
	Bernese Mountain Dog	0 (0)	1 (4.5)		1 (1.8)
	Border Collie	1 (3.2)	0 (0)		1 (1.8)
	Chihuahua	1 (3.2)	0 (0)		1 (1.8)
	Chow Chow	1 (3.2)	0 (0)		1 (1.8)
	English Cocker Spaniel	0 (0)	1 (4.5)		1 (1.8)
	Corgi	1 (3.2)	0 (0)		1 (1.8)
	Airedale Terrier	0 (0)	1 (4.5)		1 (1.8)
	French Poodle	1 (3.2)	0 (0)		1 (1.8)
	Golden Retriever	0 (0)	1 (4.5)		1 (1.8)
	Miniature Schnauzer	0 (0)	1 (4.5)		1 (1.8)
	Scottish Terrier	0 (0)	1 (4.5)		1 (1.8)
	Shih Tzu	0 (0)	1 (4.5)		1 (1.8)
	Yorkshire Terrier	1 (3.2)	0 (0)		1 (1.8)
	West Highland White Terrier	1 (3.2)	0 (0)		1 (1.8)
	Presence of chronic disease
	Yes	8 (24.2)	7 (31.8)		15 (27.3)
	No	25 (75.8)	15 (68.2)		40 (72.7)
	Environment
	Indoor	28 (84.8)	13 (59.1)		41 (74.5)
	Outdoor	0 (0)	0 (0)		0 (0)
	Mixed*	5 (15.2)	9 (41)		14 (25.4)
	*Free access to all areas (internal and external) inside the house perimeter.

## Sheet: Table S2
	Table S2. Characterization of the RMBDs analyzed (n = 42).
	Food sample	Meat	Offal	Vegetables	Fruits	Salmonella spp.	L. monocytogenes	C. jejuni	Type of RMBD
	AP20-01	U	U	U	U	Negative	Negative	Negative	Homemade
	AP20-02	U	U	U	U	Negative	Negative	Negative	Homemade
	AP20-03	Beef	Kidney, liver	Spinach, chard, carrot, squash, parsley	Apple, cranberries	Negative	Negative	Negative	Commercial
	AP20-04	Beef	Liver	Chard, carrot, squash, parsley, sweet potato	Apple	Negative	Negative	Negative	Commercial
	AP20-05	Chicken	Liver, heart	None	None	Negative	Positive	Negative	Homemade
	AP20-06	Ground beef	Carrot and other veggies	None	Kiwi	Negative	Positive	Negative	Homemade
	AP20-07	Ground beef	Carrot and other veggies	None	Black olives	Positive	Negative	Negative	Homemade
	AP20-08A	Chicken	Liver, kidney	Chard, celery, carrot	Apple, banana	Positive	Positive	Negative	Commercial
	AP20-08B	Beef	Liver, kidney	Chard, celery, carrot	Apple, banana	Positive	Positive	Negative	Commercial
	AP20-09	Beef	Heart, gizzard, liver	U	U	Negative	Negative	Negative	Commercial
	AP20-10	U	U	U	U	Positive	Positive	Negative	Commercial
	AP20-11	Beef	Various	U	U	Negative	Negative	Negative	Homemade
	AP20-13A	Chicken	Liver, kidney	Spinach, squash, beetroot, carrot	Apple	Negative	Negative	Negative	Commercial
	AP20-13B	Beef	Liver, kidney	Spinach, squash, beetroot, carrot	Apple	Negative	Negative	Negative	Commercial
	AP20-14A	Chicken	Liver	Spinach, chard, carrot, squash, parsley	Apple, cranberries	Negative	Negative	Negative	Commercial
	AP20-14B	Lamb	Kidney, liver	Spinach, chard, carrot, squash, parsley	Apple, cranberries	Negative	Negative	Negative	Commercial
	AP20-15	Chicken	U	Chard, broccoli, carrot	Cranberries	Positive	Negative	Negative	Commercial
	AP20-16	U	Heart, liver, kidney	U	U	Negative	Negative	Negative	Homemade
	AP20-18	U	U	U	U	Negative	Negative	Negative	Commercial
	AP20-22	U	U	U	U	Positive	Positive	Negative	Commercial
	AP20-23	Beef	Heart, kidney	Broccoli	U	Negative	Negative	Negative	Homemade
	AP20-24	Chicken	U	U	U	Positive	Negative	Negative	Homemade
	AP20-28A	Mussels	U	Chard, spinach	Cranberries	Negative	Negative	Negative	Homemade
	AP20-28B	Chicken	Liver	Carrot, broccoli, squash	U	Positive	Negative	Negative	Commercial
	AP20-32	U	U	U	U	Positive	Negative	Negative	Homemade
	AP20-35	Beef				Negative	Negative	Negative	Commercial
	AC20-01	Guanaco	Liver	Chard, broccoli	Apple	Negative	Positive	Negative	Commercial
	AC20-02	Beef	Liver	Chard, carrot	Apple	Negative	Negative	Negative	Commercial
	AC20-03	Lamb, fish	Liver	Chard, zucchini	Cranberries	Negative	Negative	Negative	Commercial
	AC20-04	Salmon				Negative	Positive	Negative	Commercial
	AC20-05	Chicken	Liver, kidney	Chard, celery, carrot	Apple, banana	Negative	Negative	Negative	Commercial
	AC20-06	Chicken	Liver, kidney	Chard, celery, carrot	Apple, banana	Positive	Negative	Negative	Commercial
	AC20-07	Turkey	Liver, kidney	Spinach, squash, beetroot, carrot	Apple	Negative	Negative	Negative	Commercial
	AC20-08	Turkey	Liver, kidney	Spinach, squash, beetroot, carrot	Apple	Negative	Negative	Negative	Commercial
	AC20-09	Chicken	Liver, heart	Chard, spinach, broccoli, carrot	Apple, cranberries	Negative	Negative	Negative	Commercial
	AC20-10	Chicken	Liver, heart	Chard, spinach, broccoli, carrot	Apple, cranberries	Negative	Negative	Negative	Commercial
	AC20-11	Chicken	Liver, kidney	Chard, celery, carrot	Apple, banana	Positive	Negative	Negative	Commercial
	AC20-12	Turkey	Liver, kidney	Spinach, squash, beetroot, carrot	Apple	Negative	Negative	Negative	Commercial
	AC20-13	Chicken	Liver, heart	Chard, spinach, broccoli, carrot	Apple, cranberries	Negative	Negative	Negative	Commercial
	AC20-27	Beef	Liver, heart	Chard, spinach, broccoli, carrot	Apple, cranberries	Negative	Negative	Negative	Commercial
	AC20-28	Beef	Liver, heart	Chard, spinach, broccoli, carrot	Apple, cranberries	Negative	Negative	Negative	Commercial
	AC20-29	Beef	Liver, heart	Chard, spinach, broccoli, carrot	Apple, cranberries	Negative	Negative	Negative	Commercial

## Sheet: Table S3
	Table S3. Demographics of dog owners (n=36).
	Variable	Responses from owners who fed a RMBD to their pet, n (%)	Responses from owners who fed an extruded diet to their pet, n (%)	Total, n (%)
	Gender
	Female	17/22 (77.3)	14/14 (100)	31/36 (86.1)
	Male	5/22 (22.7)	0/14 (0)	5/36 (13.9)
	Age (years)
	18-30	9/22 (41)	2/12 (16.7)	11/34 (32.4)
	31-40	11/22 (50)	6/12 (50)	17/34 (50)
	41-50	2/22 (9)	4/12 (33.3)	6/34 (17.6)

## Sheet: Table S4
	Table S4. RMBD-fed dog owners’ perceptions about risks and benefits related to RMBDs.
	Variable	Owners’ responses* (n = 22), n (%)
	Benefits perceived
	Cutaneous health (shinier coat)	10 (45.4)
	Gastrointestinal health	8 (36.4)
	Quality of feces / less volume and frequency	7 (31.8)
	Oral health	7 (31.8)
	Hydration	6 (27.3)
	Weight management	4 (18.2)
	More energy / vitality	3 (13.6)
	More protein	2 (9)
	Fewer carbohydrates/grains	2 (9)
	Better nutrient absorption	2 (9)
	Fewer allergies	1 (4.5)
	Stronger immune system	1 (4.5)
	Less processed food	1 (4.5)
	Palatability	1 (4.5)
	More muscle development	1 (4.5)
	Less water consumption	1 (4.5)
	Less urination	1 (4.5)
	Less flatulence	1 (4.5)
	Better health overall	1 (4.5)
	Longevity	1 (4.5)
	Balanced microbiota	1 (4.5)
	Corporal smell	1 (4.5)
	Risks perceived	Owners’ responses (n = 22), n (%)
	Not aware of a specific risk	10 (45.4)
	Microbiological contamination of the food	7 (31.8)
	Foreign bodies (obstruction / asphixia)	3 (13.6)
	Infectious diseases	2 (9.0)
	Food imbalances	2 (9.0)
	Food spoilage	1 (4.5)
	Zoonoses	1 (4.5)
	Non-infectious diseases (hepatopathy)	1 (4.5)
	Illness (non-specified)	1 (4.5)
	Undernourishment	1 (4.5)
	*Open-ended question.

## Sheet: Table S5
	Table S5. RMBD-fed dog owners’ main characteristics and habits.
	Variable	Owners’ responses
	Source of RMBDs’ recipe	No. of responses* (n=10), n (%)
	Veterinarian	6 (60)
	Books/magazines	5 (50)
	Internet / social media	4 (40)
	Own criterion	3 (30)
	Imbalanced commercially prepared diet and complemented by the owner	3 (30)
	RMBD source of recommendation	No. of responses* (n=22), n (%)
	Self-initiative	9 (41)
	Veterinarian	7 (31.8)
	Internet / social media	6 (27.3)
	Friend / Family member	4 (18.2)
	RMBDs storage	Owner responses (n=22), n (%)
	Same fridge as the one used for food intended for human consumption	15 (68.2)
	Different fridge as the one used for food intended for human consumption	7 (31.8)
	RMBDs manipulation area	Owner responses (n=22), n (%)
	Same area as the one used for food intended for human consumption	18 (81.8)
	Different area as the one used for food intended for human consumption	4 (18.2)
	The number of owners’ responses varied among questions.
	*Multiple choice question.
